# Supplementary material for: Hepatocytes trap and silence coxsackieviruses, protecting against systemic disease in mice
Source: Commun Biol. 2020 Oct 16;3:580. doi: 10.1038/s42003-020-01303-7 (PMC7568585; doi:10.1038/s42003-020-01303-7)
Supplement: Supplementary file 5 — Supplementary Data 1 [file 42003_2020_1303_MOESM5_ESM.xlsx]

## Sheet: Fig.2
Fig.2a	H p.i.	H2.35			B6 1°				Lonza 1°
	24	150000	140000	32000	29000	100000	60000	40000	37000	24000	36000	40000
	48	20000000	18000000	19000000	400000	1400000	600000	3100000	130000	33000	180000	160000
	72	320000000	350000000	270000000	1600000	1600000	2200000	2000000	200000	140000	110000	80000
Fig.2c	Day p.i.	+Vector				+sgCxadr#2				+sgCxadr#3
	1	220000	310000	220000	220000	12000	25000	19000	20000	300	400	100	200
	2	30000000	30000000	60000000	60000000	1700000	2900000	3100000	2100000	100	800	200	200
	3	1800000000	400000000	700000000	1100000000	140000000	260000000	230000000	270000000	100	100	1400	100
Fig.2d	Day p.i.	CAR WT									CARHEPKO
	1	286.356	4.56846	4.36353	266.742	85.3066	27.7507	130.156	4.64748	97.3725	34.3191	187.815	34.2593	16.3885	27.3711	13.5048	24.9317	5.46139	87.456
	2	19249.5	68.5991	51.4998	14333	209.111					3.19362	5.20822	12657.4	96972.4
	4	1125288	15680.7	620312	488.24	9.39897	609461				62844.3	52107.6	104311	12660.6	17714.2	4797.65
	8	9173.94	21.187	5.95079	48.7542						155.316	44.9884
Fig.2e	Day p.i.	CAR WT									CARHEPKO
	1	208000	2380000	6.71141e+06	15515.9	8	1.16822e+07	4.63499e+06	1.13402e+06	6.68693e+06	8	1970000	75566.8	1.34567e+06	739372	370968	578035	134590	198092
	2	1250000000	800000	1490000	2280000000	8	3250000				8	1030000	8	206000000	148000000
	4	191000000	212000000	2360000000	927000	3080	1460000000				362000000	342000000	487000000	27800000	127000000	4160000	170000000
	8	5860000	10900000	8	1780						27700000	5380000	8
Fig.2f	WT	IRF1KO
	5886.68	1.13314e+07
	100	1.13422e+08
	100	2.52951e+07
	178306	3.81679e+06
	3246.75	12795276
	372149	15837104
	5253940	38011696
	4928458	13480392
	8287293
	10000000
	3378378
	11553273

## Sheet: Fig.3
Fig.3a	Days p.i.	WT	CARHEPKO
	8		0	0	Survived
	8		1	1	Died
	8	0
	8	0
	7		1
	5		1
	4		1
	6		1
	7	1
	8	0
	5	1
	5		1
	4		1
	6		1
	6		1
	5		1
	5		1
	7		1
	8		0
	6		1
	6		1
	5	1
	7	1
	8	0
	5	1
	8	0
Fig.3b	Days p.i.	CAR WT										CARHEPKO
	0	100	100	100	100	100	100	100	100	100	100	100	100	100	100	100	100	100	100	100	100	100	100	100	100	100	100
	1	103.802	101.46									99.6785	101.748
	2	102.281	101.825	98.7013	99.3103	95.7627	85.1986	82.1429	97.8723	86.8421	92.562	95.8199	98.2517	100.738	98.75	96.9231	101.042	98.3806	93.0894	94.1176	93.0612	94.8598	91.0377	92.9907	92.3077	90.9483	92.2414
	4	102.662	95.6204	102.165	91.3793	86.8644	83.0325	78.9683	102.128	85.9649	88.4298	89.3891	103.147	101.107	80.4167	85.7692	87.5	85.0202	88.2114	86.9748	87.3469	89.7196	87.2642	85.9813	86.4253	87.5	85.7759
	8	89.7338	96.7153	100.866				76.5873	102.979		78.0992	72.3473	82.1678											76.1682	79.638
Fig.3d	CAR WT	CARHEPKO
	2.333	7.054
	3.03	7.412
	3.154	5.538
	2.968	6.846
	2.14	5.668
	3.286	3.271
	4.401	4.053
	4.728	5.121
	5.201	4.21
	3.504	3.548
	4.479
	3.047
	4.327
	4.466
	4.152
Fig.3e	Days p.i.	CAR WT														CARHEPKO
	1	200000	500	500	700000	250000	35000	1250000								250000	6000000	2150000	2200000	1250000	1000000	400000
	2	120000000	95000	205000000	500	500	95000	500	90000000	500	80000	110000000	130000000	5500	85000000	2000000	6500000	2300000000	9000000	500	1100000000	2000000000	700000000	2200000000	1200000000	1150000000
	4	1450000	70000000	4500	1800000	1350000	500	500	215000							18000000	1450000	2100000	55000000	45000	4000	3500	6000
Fig.3f	Days p.i.	CAR WT									CARHEPKO
	1	3310	17200	167910	1760.56	10	57613.2	57823.1	17369.7	64516.1	10	160000	14925.4	133929	28368.8	91772.2	233100	17057.6	15564.2
	2	8790000	42900	837000	30600000	10	357000				276000	112000000	386000000
	4	50500000	24300000	37900000	5520000	2910	29200000				650000000	5640000000	2030000000	317000000	1530000000	2060000000	1150000000
	8	40800000	10	10	9440000						13700	1500000	487000
Fig.3g	Days p.i.	CAR WT														CARHEPKO
	0	35.3464	37.9599	52.7716	42.6115	33.2515	41.7131	41.1578	38.1176							45.3487	27.7484	42.4857	34.6504	30.6671	51.9544	39.6146
	1	38.247	79.8868	56.0577	52.4794	59.4236	46.6746	37.103	49.7564							29.8087	31.6467	40.1409	35.9175	46.0074	42.9462	43.6749
	2	422.106	0	2784.16	0	0	0	74.4714	2071.26	74.7054	113.856	684.752	1807.15	75.615	2924.46	0	0	8507.06	61.7707	0	4638.28	6434.56	8651.52	4456.6	7034.86	6624.06
	4	1999.24	1117.49	41.6239	1847.19	1970.2	132.825	77.6868	295.336							358.889	65.2561	511.444	343.723	107.978	74.4612	68.538	82.4826

## Sheet: Fig.4
Fig.4b	Days p.i.	WT																						CARHEPKO															IFNAR1KO
	0	98.6	103	106	91	85.7	92.9	107	113	141	135	178	179	154	160	140	174	137	128	150	100	99	97.2	135	130	175	167	151	134	133	135	126	172	144	147	88.7	95.9	97.9	115.45	106.25
	1	111	98.4	99.3	96.3	101	110	105	96	116	121	137	147											120	113	134	126
	2	192	127	133	138	363	415	138	395	221	334	200												110	161	131	135	368	355	343	363	142	165	161					1530	1495
	4	504	211	962	612	1460	1680	897	974	165	138	529	109	1580	127	1530	338	410	642					279	147	249	135	243	200	137	217	133	126	116
	6	109																						148	198
	7	228	134	526
	8	335	136	177	142	157																		149	157

## Sheet: Fig.5
Fig.5a	Organ	Control			Δ pDCs
	Spleen	0.196	0.194	0.17	0.0077	0.0191	0.0136	0.0162
	Liver	2.02	2.07	2.89	0.0894	0.0403	0.0832	0.109
Fig.5b	Day p.i.	Control											Δ pDCs
	2	10	10	1750000000	1930000	35500000	816000	58800000	27800000	8220000	9810		10300000	10	31800000	58600	15400000	110000000	37000000	197000000	10	989000	526000000	10	21700000
	4	169000	605000	4880000	1060	25400000	2300	8920000	408000000	23200000	440000000	361000	130000000	224000	1250000	341000	2930000	641	3210000	10	965000000	10
	6	25300000	67200000	32000									100000	173000	10800	6880000
	8	10	108000	23800									78700	10		12600
	10	10	10										5760	10
Fig.5c	Days p.i.	Control						Δ pDCs
	0	0	0	0	0	0	0	0	0	0	55.5304	0	0	0	0
	1	0	0	0	0	0	0	0	0	0	0	0	0	0	0
	2	276.857	274.532	364.681	441.827	185.533	115.34	30.1448	60.0182	3.91836	424.669	0	136.558	79.8979	0
	4	157.236	427.025	566.078	1090.6	1401.56	137.201	0	174.267	24.3587	286.176	0	502.976		112.946
Fig.5d	Days p.i.	Control												Δ pDCs
	0	100	100	100	100	100	100	100	100	100	100	100	100	100	100	100	100	100	100	100	100	100	100	100	100	100	100	100
	2	102.076	98.1752	94.306	93.6396	96.6667	93.6508	100.826	95.3405	95.5224	98.5401	105.34	100.474	86.1386	89.8601	92.4837	88.3721	90.3361	90.2256	94.6429	92.7869	93.7729	92.0833	92.437	85.1351	90.4348	92.7602	91.8552
	4	99.308	96.7153	77.5801	83.3922	95.5556	83.4921	99.1736	80.6452	81.7164	82.1168	88.835	100.948	74.2574	88.1119	78.4314	79.4574	72.2689	76.3158	80.3571	79.3443	87.1795	79.1667	82.3529	71.6216	80		77.8281
	6	85.4671	82.4818	71.1744										65.6766	79.3706	74.5098	78.2946
	8	76.8166	72.9927	68.6833										63.6964	75.1748		70.9302
	10	67.474	68.6131											60.7261	65.3846
Fig.5e	Days p.i.	Control	Δ pDCs
	10	0		0	Survived
	10	0		1	Died
	10	0
	6		1
	10		0
	10		0
	8		1
	10		0
	8		1
	4		1
	9		1
	10		0
	10		0
	10		0
	10	0
	10	0
	10	0
	10	0
	10	0
	10	0
	10	0
	10	0
	10	0
	10	0
	10	0
	10	0
	10		0
	10		0
	10		0
	10		0
	10		0
	10		0
	10		0
Fig.5f	Days p.i.	Control						Δ pDCs
	2	10	14000000	10	2.79851e+06	7268.95	3.33333e+06	10	10	1210	10	6.29139e+06	10	10	10	10	10	5.95238e+07
	4	467000	2590000	2380	268139	114625	90634.4	82100	10	17200	10	10	10	289855	51652.9	3628.45	5.80552e+07	7.25689e+06
	6	2980000	3320	50800000	2506.27	4078.3	6129.6	3380000	11100	932000	10	2.76461e+07	1.71821e+07	1.63399e+08	50761.4
	8	10	10	10	10	10	10	5990	8370	3750	2220	4.93274e+06	14200.3	10
	10	10	10	10	10	10	10	10	10	10	3858.02	10	10
Fig.5g	Days p.i.	Control															Δ pDCs
	0	100	100	100	100	100	100	100	100	100	100	100	100	100	100	100	100	100	100	100	100	100	100	100	100	100	100
	2	100	99.2218	102.956	100.38	98.3444	103.497	98.1308	101.342	98.5437	97.1326	100.386	97.541	96.8379	97.4545	101.562	81.9188	87.2951	89.8876	87.9845	87.8453	92.8571	95.283	86.8794	93.038	89.4231	87.4074
	4	86.4341	98.8327	87.6847	100	83.4437	100.699	95.9502	97.9866	99.0291	94.2652	96.9112	95.082	85.3755	94.9091	98.0469	68.6347	81.9672	82.397	83.7209	87.2928	81.8681		75.1773	86.0759	76.9231	80.3704
	6	84.8837	96.8872	82.7586	92.0152	76.4901	93.7063	94.704	98.9933	98.5437	92.1147	95.7529	91.3934	76.6798	92.3636	96.4844	66.4207	84.8361	78.6517	80.6202	90.6077	78.5714		76.9504	89.8734	80.7692	84.8148
	8	82.5581	99.2218	79.803	80.9886	72.8477	83.2168	93.4579	99.3289	99.5146	92.1147	96.5251	85.2459	73.913	89.0909	94.9219		74.1803	75.6554	62.0155	91.1602			64.8936	91.7722	83.0128	89.2593
	10	79.4574	99.2218	74.8768	77.9468	72.8477	80.7692	95.9502	104.027	99.0291	91.3978	94.9807	84.0164	71.9368	84.3636	97.2656		72.541	74.5318		95.0276				92.0886	89.7436	90.3704
